# Supplementary material for: Micro-Encapsulation of Phytochemicals in Passion Fruit Peel Waste Generated on an Organic Farm: Effect of Carriers on the Quality of Encapsulated Powders and Potential for Value-Addition
Source: Antioxidants (Basel). 2022 Aug 15;11(8):1579. doi: 10.3390/antiox11081579 (PMC9404774; doi:10.3390/antiox11081579)
Supplement: Supplementary file 1 [file antioxidants-11-01579-s001.zip]

Archive with 1 entries (1 files):
- antioxidants-1844340-supplementary.pdf
